# Supplementary material for: Liquid Chromatography Quadrupole Time-of-Flight Mass Spectrometry-Based Metabolic Characterization of Mango Ripened by Different Methods
Source: Foods. 2024 Nov 7;13(22):3548. doi: 10.3390/foods13223548 (PMC11593038; doi:10.3390/foods13223548)
Supplement: Supplementary file 1 [file foods-13-03548-s001.zip]

Archive with 1 entries (1 files):
- foods-3278538-supplementary.pdf
